# Supplementary material for: The R2R3MYB Gene Family in Phyllostachys edulis: Genome-Wide Analysis and Identification of Stress or Development-Related R2R3MYBs
Source: Front Plant Sci. 2018 Jul 10;9:738. doi: 10.3389/fpls.2018.00738 (PMC6048295; doi:10.3389/fpls.2018.00738)
Supplement: FIGURE S1 — The maximum likelihood phylogeny tree of the MYB transcription factors of moso bamboo, Arabidopsis, rice, and Brachypodium. The colored shadow marks the subgroups of the MYBs. Numbers on branches are bootstrap proportions from 1000 replicates. [file Data_Sheet_1.ZIP]

Archive with 17 entries (16 files):
- ▓╣│Σ▓─┴╧/
- ▓╣│Σ▓─┴╧/FIG S9.tif
- ▓╣│Σ▓─┴╧/Fig S1..tif
- ▓╣│Σ▓─┴╧/Fig S10.tif
- ▓╣│Σ▓─┴╧/Fig S11.tif
- ▓╣│Σ▓─┴╧/Fig S2.tif
- ▓╣│Σ▓─┴╧/Fig S3.tif
- ▓╣│Σ▓─┴╧/Fig S4. The R2 and R3 MYB repeats across all the R2R3MYB proteins of moso bamboo .tif
- ▓╣│Σ▓─┴╧/Fig S5.tif
- ▓╣│Σ▓─┴╧/Fig S6.tif
- ▓╣│Σ▓─┴╧/Fig S7.tif
- ▓╣│Σ▓─┴╧/Fig S8.tif
- ▓╣│Σ▓─┴╧/Table S2  .xlsx
- ▓╣│Σ▓─┴╧/Table S3 .xlsx
- ▓╣│Σ▓─┴╧/Table S4 .xlsx
- ▓╣│Σ▓─┴╧/Table S5 .xlsx
- ▓╣│Σ▓─┴╧/table s1.xlsx
