# Supplementary material for: The R2R3MYB Gene Family in Phyllostachys edulis: Genome-Wide Analysis and Identification of Stress or Development-Related R2R3MYBs
Source: Front Plant Sci. 2018 Jul 10;9:738. doi: 10.3389/fpls.2018.00738 (PMC6048295; doi:10.3389/fpls.2018.00738)
Supplement: FIGURE S1 — The maximum likelihood phylogeny tree of the MYB transcription factors of moso bamboo, Arabidopsis, rice, and Brachypodium. The colored shadow marks the subgroups of the MYBs. Numbers on branches are bootstrap proportions from 1000 replicates. [file Data_Sheet_1.ZIP › ▓╣│Σ▓─┴╧/Table S2 .xlsx]

## Sheet: PheR2R3-MYB genes
NO.	GENE NAME	Sequence number	MYB-Domain Type	Position of MYB domain(5'-3')	NO. of AA	Molecular Weight	PI	GRAVY
1	PheMYB2R-1	PH01001208G0070	R2R3 (typical R2R3-MYB)	15-62,68-111	204	23122.7	6.31	-0.697
2	PheMYB2R-2	PH01003507G0040	R2R3 (typical R2R3-MYB)	14-61,67-112	294	31738.3	5.44	-0.607
3	PheMYB2R-3	PH01002104G0150	R2R3 (typical R2R3-MYB)	19-65,71-113	278	30138.6	9.81	-0.627
4	PheMYB2R-4	PH01000388G0380	R2R3 (typical R2R3-MYB)	14-62,68-113	305	33947.3	8.4	-0.65
5	PheMYB2R-5	PH01005685G0080	R2R3 (typical R2R3-MYB)	14-61,67-112	338	36493.2	6.06	-0.302
6	PheMYB2R-6	PH01001229G0260	R2R3 (typical R2R3-MYB)	14-62,68-113	338	36046.1	8.7	-0.424
7	PheMYB2R-7	PH01002707G0220	R2R3 (typical R2R3-MYB)	18-65,71-116	304	33482.3	6.1	-0.649
8	PheMYB2R-8	PH01002092G0300	R2R3 (typical R2R3-MYB)	14-61,67-112	386	42365.6	5.04	-0.527
9	PheMYB2R-9	PH01000501G0490	R2R3 (typical R2R3-MYB)	15-62,68-113	321	34627.1	7.69	-0.369
10	PheMYB2R-10	PH01001541G0130	R2R3 (typical R2R3-MYB)	14-62,68-113	295	32832.9	7.21	-0.602
11	PheMYB2R-11	PH01000234G0090	R2R3 (typical R2R3-MYB)	15-62,68-113	328	35312.5	6.68	-0.449
12	PheMYB16-3	PH01000008G1560	R2R3 (typical R2R3-MYB)	14-61,67-117	362	40076.9	6.28	-0.667
13	PheMYB2R-13	PH01000068G1000	R2R3 (typical R2R3-MYB)	14-61,67-112	337	36928	8.46	-0.635
14	PheMYB2R-14	PH01000028G0940	R2R3 (typical R2R3-MYB)	15-62,68-113	284	30699.3	6.18	-0.556
15	PheMYB103-1	PH01000462G0290	R2R3 (typical R2R3-MYB)	14-61,67-112	322	35236.5	5.59	-0.507
16	PheMYB2R-16	PH01000569G0800	R2R3 (typical R2R3-MYB)	14-61,67-112	264	28563.9	5.5	-0.545
17	PheMYB2R-17	PH01002859G0070	R2R3 (typical R2R3-MYB)	14-62,68-113	366	39696.5	6.02	-0.395
18	PheMYB2R-18	PH01003180G0140	R2R3 (typical R2R3-MYB)	14-61,67-112	327	35295.8	6.06	-0.324
19	PheMYB2R-19	PH01000415G0010	R2R3 (typical R2R3-MYB)	14-61,67-112	292	31593.8	7.68	-0.355
20	PheMYB2R-20	PH01000617G0820	R2R3 (typical R2R3-MYB)	25-72,78-121	275	30759.9	5.5	-0.671
21	PheMYB2R-21	PH01002772G0250	R2R3 (typical R2R3-MYB)	5-46,52-97	266	28121.4	6.54	-0.506
22	PheMYB2R-22	PH01000847G0490	R2R3 (typical R2R3-MYB)	14-61,67-112	275	30661.5	5.38	-0.577
23	PheMYB16-2	PH01000041G2150	R2R3 (typical R2R3-MYB)	14-61,67-112	332	35798.1	6.87	-0.456
24	PheMYB103	PH01000508G0100	R2R3 (typical R2R3-MYB)	14-61,67-112	334	36499.7	5.85	-0.534
25	PheMYB2R-25	PH01000043G2100	R2R3 (typical R2R3-MYB)	11-57,63-106	298	31755.6	9.6	-0.587
26	PheMYB2R-26	PH01000427G0040	R2R3 (typical R2R3-MYB)	14-61,67-112	261	28722.3	7.03	-0.621
27	PheMYB2R-27	PH01002122G0230	R2R3 (typical R2R3-MYB)	4-53,59-95	167	19848.9	10.03	-0.983
28	PheMYB2R-28	PH01000345G0740	R2R3 (typical R2R3-MYB)	18-65,71-115	266	29911	5.9	-0.85
29	PheMYB102	PH01000198G1320	R2R3 (typical R2R3-MYB)	14-61,67-112	313	34110.2	7.66	-0.463
30	PheMYB30-4	PH01000729G0470	R2R3 (typical R2R3-MYB)	14-61,67-112	218	23255	8.25	-0.58
31	PheMYB2R-31	PH01000030G0050	R2R3 (typical R2R3-MYB)	16-63,69-114	363	39417.2	5.03	-0.54
32	PheMYB2R-32	PH01000209G0490	R2R3 (typical R2R3-MYB)	54-100,106-151	316	34250	7.84	-0.587
33	PheMYB2R-33	PH01002680G0080	R2R3 (typical R2R3-MYB)	14-61,67-112	273	30149.2	5.81	-0.565
34	PheMYB2R-34	PH01000595G0350	R2R3 (typical R2R3-MYB)	14-61,67-112	427	47009.5	6.23	-0.62
35	PheMYB2R-35	PH01001548G0400	R2R3 (typical R2R3-MYB)	14-62,68-113	286	30960.8	8.35	-0.488
36	PheMYB2R-36	PH01000060G0800	R2R3 (typical R2R3-MYB)	14-61,67-112	276	30672.1	5.9	-0.705
37	PheMYB16	PH01005515G0070	R2R3 (typical R2R3-MYB)	14-61,67-112	357	39436.2	6.51	-0.69
38	PheMYB2R-38	PH01001430G0250	R2R3 (typical R2R3-MYB)	14-61,67-112	262	28784.4	7.6	-0.601
39	PheMYB2R-39	PH01000024G1380	R2R3 (typical R2R3-MYB)	14-62,68-113	278	30169.1	7.5	-0.439
40	PheMYB2R-40	PH01000445G0700	R2R3 (typical R2R3-MYB)	35-82,88-133	310	34607.9	5.64	-0.529
41	PheMYB2R-41	PH01002868G0200	R2R3 (typical R2R3-MYB)	14-61,67-112	311	34205.6	6.59	-0.397
42	PheMYB2R-42	PH01000009G0060	R2R3 (typical R2R3-MYB)	42-89,95-140	554	59864.3	4.95	-0.508
43	PheMYB16-1	PH01002276G0160	R2R3 (typical R2R3-MYB)	14-61,67-112	328	35201.4	6.87	-0.52
44	PheMYB2R-44	PH01000169G1060	R2R3 (typical R2R3-MYB)	12-58,64-106	322	34102.1	7.62	-0.489
45	PheMYB2R-45	PH01000161G0030	R2R3 (typical R2R3-MYB)	14-62,68-113	299	32643.2	5.85	-0.557
46	PheMYB2R-46	PH01002082G0250	R2R3 (typical R2R3-MYB)	14-61,67-112	284	30453.8	6.4	-0.549
47	PheMYB2R-47	PH01002184G0220	R2R3 (typical R2R3-MYB)	2-44,50-95	325	34980	4.63	-0.493
48	PheMYB30-3	PH01000008G0500	R2R3 (typical R2R3-MYB)	14-61,67-112	288	30732.3	7.02	-0.652
49	PheMYB2R-49	PH01000812G0550	R2R3 (typical R2R3-MYB)	119-165,171-214	1024	112449	5.22	-0.576
50	PheMYB2R-50	PH01000386G0660	R2R3 (typical R2R3-MYB)	16-63,69-114	346	37877.3	5.23	-0.656
51	PheMYB2R-51	PH01000212G0840	R2R3 (typical R2R3-MYB)	16-63,69-114	424	46705.1	6.32	-0.64
52	PheMYB2R-52	PH01005192G0010	R2R3 (typical R2R3-MYB)	14-61,67-112	289	30825.3	6.35	-0.477
53	PheMYB2R-53	PH01000001G2130	R2R3 (typical R2R3-MYB)	15-62,68-113	277	30332.8	7.08	-0.693
54	PheMYB2R-54	PH01001996G0370	R2R3 (typical R2R3-MYB)	14-62,68-113	293	31222.2	8.05	-0.358
55	PheMYB2R-55	PH01001084G0440	R2R3 (typical R2R3-MYB)	20-66,74-117	348	36783.6	9.3	-0.477
56	PheMYB2R-56	PH01001022G0490	R2R3 (typical R2R3-MYB)	14-61,67-112	254	27279.3	8.3	-0.624
57	PheMYB2R-57	PH01003093G0130	R2R3 (typical R2R3-MYB)	14-61,67-126	293	32415.3	6.1	-0.634
58	PheMYB2R-58	PH01001991G0310	R2R3 (typical R2R3-MYB)	84-131,137-182	316	36090.8	8.52	-0.817
59	PheMYB2R-59	PH01002736G0020	R2R3 (typical R2R3-MYB)	14-61,67-112	426	47126.7	6.17	-0.556
60	PheMYB2R-60	PH01000912G0430	R2R3 (typical R2R3-MYB)	14-61,67-112	247	27623	5.68	-0.643
61	PheMYB2R-61	PH01000358G0390	R2R3 (typical R2R3-MYB)	14-62,68-113	287	30238.9	4.98	-0.166
62	PheMYB2R-62	PH01002987G0150	R2R3 (typical R2R3-MYB)	23-70,76-121	286	31912.6	6	-0.551
63	PheMYB4-1	PH01001287G0090	R2R3 (typical R2R3-MYB)	14-61,67-112	253	28133.6	6.77	-0.646
64	PheMYB2R-64	PH01000713G0560	R2R3 (typical R2R3-MYB)	14-61,67-112	258	29201.5	5.58	-0.63
65	PheMYB2R-65	PH01001174G0490	R2R3 (typical R2R3-MYB)	141-187,193-235	441	49726.9	6.06	-0.666
66	PheMYB30-1	PH01000068G1470	R2R3 (typical R2R3-MYB)	14-61,67-112	308	32931.6	6.96	-0.562
67	PheMYB2R-67	PH01002000G0040	R2R3 (typical R2R3-MYB)	14-61,67-112	235	25734.1	8.93	-0.587
68	PheMYB2R-68	PH01000014G1850	R2R3 (typical R2R3-MYB)	14-61,67-112	257	27923.2	7.54	-0.651
69	PheMYB30-2	PH01000177G0890	R2R3 (typical R2R3-MYB)	14-61,67-112	304	32461.3	9.46	-0.805
70	PheMYB2R-70	PH01004865G0070	R2R3 (typical R2R3-MYB)	14-61,67-112	240	27174.2	11.67	-0.88
71	PheMYB2R-71	PH01000723G0640	R2R3 (typical R2R3-MYB)	18-64,73-116	224	24602	8.51	-0.409
72	PheMYB2R-72	PH01001064G0370	R2R3 (typical R2R3-MYB)	149-196,202-247	392	43742.6	5.75	-0.669
73	PheMYB2R-73	PH01003918G0100	R2R3 (typical R2R3-MYB)	14-61,67-112	445	49270.9	5.9	-0.651
74	PheMYB2R-74	PH01002611G0010	R2R3 (typical R2R3-MYB)	6-46,52-97	229	24362.4	5.77	-0.172
75	PheMYB4	PH01001925G0330	R2R3 (typical R2R3-MYB)	14-61,67-112	247	27606	7.72	-0.761
76	PheMYB2R-76	PH01000302G0910	R2R3 (typical R2R3-MYB)	48-95,101-146	295	32877.2	5.76	-0.709
77	PheMYB2R-77	PH01005828G0060	R2R3 (typical R2R3-MYB)	14-61,67-112	317	35395	5.4	-0.706
78	PheMYB2R-78	PH01001622G0290	R2R3 (typical R2R3-MYB)	19-65,73-116	318	33660	9.13	-0.489
79	PheMYB2R-79	PH01000053G1340	R2R3 (typical R2R3-MYB)	14-61,67-112	309	34152.7	6.55	-0.406
80	PheMYB2R-80	PH01001342G0270	R2R3 (typical R2R3-MYB)	14-61,67-112	272	30538.5	10.6	-0.554
81	PheMYB3	PH01000066G1200	R2R3 (typical R2R3-MYB)	14-61,67-112	273	29409.3	9.26	-0.521
82	PheMYB2R-82	PH01004818G0120	R2R3 (typical R2R3-MYB)	23-70,76-121	272	30731.2	6.4	-0.804
83	PheMYB2R-83	PH01003809G0130	R2R3 (typical R2R3-MYB)	14-61,67-112	341	37143.9	5.15	-0.691
84	PheMYB2R-84	PH01000604G0860	R2R3 (typical R2R3-MYB)	21-68,74-115	236	26573.8	7.71	-0.711
85	PheMYB2R-85	PH01000008G3080	R2R3 (typical R2R3-MYB)	14-61,67-112	308	34411.1	5.43	-0.637
86	PheMYB2R-86	PH01000005G1390	R2R3 (typical R2R3-MYB)	15-62,68-113	286	31377.3	6.24	-0.466
87	PheMYB30	PH01000064G1730	R2R3 (typical R2R3-MYB)	14-61,67-112	300	32262.8	7.01	-0.588
88	PheMYB2R-88	PH01002139G0430	R2R3 (typical R2R3-MYB)	44-91,97-142	289	32202.7	8.33	-0.778
89	PheMYB2R-89	PH01005460G0120	R2R3 (typical R2R3-MYB)	12-58,64-106	297	32145.2	8.11	-0.478
90	PheMYB2R-90	PH01000374G0780	R2R3 (typical R2R3-MYB)	27-70,76-119	509	56256.1	8.06	-0.662
91	PheMYB15	PH01000305G0990	R2R3 (typical R2R3-MYB)	14-61,67-112	263	29168.7	9.74	-0.827
92	PheMYB2R-92	PH01000515G0560	R2R3 (typical R2R3-MYB)	32-79,85-130	276	31171.9	5.61	-0.624
93	PheMYB2R-93	PH01007341G0010	R2R3 (typical R2R3-MYB)	14-61,67-112	272	29204.9	9.2	-0.478
94	PheMYB2R-94	PH01000332G0140	R2R3 (typical R2R3-MYB)	14-61,67-112	240	27343.4	8.85	-0.635
95	PheMYB87	PH01000520G0240	R2R3 (typical R2R3-MYB)	3-51,57-102	260	28279	7.6	-0.498
96	PheMYB12	PH01000392G0510	R2R3 (typical R2R3-MYB)	14-61,67-112	339	36821.1	5.63	-0.765
97	PheMYB2R-97	PH01000415G0090	R2R3 (typical R2R3-MYB)	15-62,68-113	284	30772.2	6.31	-0.627
98	PheMYB2R-98	PH01000029G1950	R2R3 (typical R2R3-MYB)	136-183,189-232	587	63493.8	6.17	-0.557
99	PheMYB88	PH01000064G1570	R2R3 (typical R2R3-MYB)	22-99,105-149	602	66581.6	5.38	-0.543
100	PheMYB2R-100	PH01000004G1580	R2R3 (typical R2R3-MYB)	12-52，105-149	172	19935.1	7.83	-1.001
101	PheMYB2R-101	PH01000015G1560	R2R3 (typical R2R3-MYB)	21-63，134-178	327	36048.4	8.78	-0.548
102	PheMYB2R-102	PH01000087G0530	R2R3 (typical R2R3-MYB)	18-61,122-166	295	30896.2	5.68	-0.614
103	PheMYB2R-103	PH01000281G1040	R2R3 (typical R2R3-MYB)	15-57,129-173	266	29495.1	9.01	-0.602
104	PheMYB2R-104	PH01000309G0470	R2R3 (typical R2R3-MYB)	13-59,106-150	173	19945.1	6.98	-0.947
105	PheMYB2R-105	PH01000400G0300	R2R3 (typical R2R3-MYB)	37-81,151-195	314	34400.5	6.17	-0.558
106	PheMYB2R-106	PH01000688G0030	R2R3 (typical R2R3-MYB)	30-74,121-165	189	21055.4	9.34	-0.786
107	PheMYB2R-107	PH01000958G0180	R2R3 (typical R2R3-MYB)	8-53,59-103	988	111211	5.15	-0.962
108	PheMYB2R-108	PH01001023G0060	R2R3 (typical R2R3-MYB)	18-60,121-165	294	30628.8	5.35	-0.579
109	PheMYB2R-109	PH01128678G0010	R2R3 (typical R2R3-MYB)	20-66,72-114	270	29302.5	9.49	-0.6
110	PheMYB3R	PH01002148G0200	R1R2R3	498-544,550-595,396-457	930	102981	9.23	-0.722
111	PheMYB4R	PH01000054G0640	Atypical MYB genes (4r)	131-183,189-243,249-295,301-336	817	90393	9.36	-0.683
112	PheMYB2R-110	TCONS_00024663	R2R3 (typical R2R3-MYB)	48-95, 98-202	992	109399	5.49	-0.706
113	PheMYB2R-111	TCONS_00001179	R2R3 (typical R2R6-MYB)	50-96,102-203	987	108289	5.34	-0.699
114	PheMYB2R-112	TCONS_00107614	R2R3 (typical R2R7-MYB)	69-126,115-259	615	67743.2	6.63	-0.623

## Sheet: Phe1RMYB genes
NO.	GENE NAME	Sequnence number	MYB-Domain Type	Position of MYB domain(5'-3')	NO. of AA	Molecular Weight	PI	GRAVY
1	PheMYB1R-7	PH01002704G0220	MYB-1R (MYB-related gene)	10-67	313	35029.4	6.38	-0.776
2	PheMYB1R-75	PH01002899G0130	MYB-1R (MYB-related gene)	109-160	211	23105.4	9.77	-0.43
3	PheMYB1R-49	PH01000600G0490	MYB-1R (MYB-related gene)	111-162	396	42734.2	7.12	-0.742
4	PheMYBSt1-7	PH01000645G0040	MYB-1R (MYB-related gene)	115-159	392	42372.3	9.01	-0.433
5	PheMYB1R-74	PH01002775G0190	MYB-1R (MYB-related gene)	120-171	498	54525.4	6.22	-0.782
6	PheMYB1R-54	PH01000843G0480	MYB-1R (MYB-related gene)	122-173	536	58022.9	6.46	-0.773
7	PheMYB1R-57	PH01001065G0270	MYB-1R (MYB-related gene)	129-180	269	28616.8	8.67	-0.679
8	PheMYB1R-51	PH01000622G0670	MYB-1R (MYB-related gene)	131-181	292	31089.5	6.83	-0.128
9	PheMYB1R-52	PH01000655G0670	MYB-1R (MYB-related gene)	141-184	268	29619.2	4.78	-0.571
10	PheMYB1R-82	PH01000048G0730	MYB-1R (MYB-related gene)	14-46	114	12493.1	6.69	-0.365
11	PheMYB1R-19	PH01001059G0500	MYB-1R (MYB-related gene)	14-56	324	34598.1	5.98	-0.526
12	PheMYB1R-11	PH01002928G0170	MYB-1R (MYB-related gene)	14-61	260	29460.3	7.65	-0.632
13	PheMYB1R-16	PH01003200G0140	MYB-1R (MYB-related gene)	14-61	115	13070.2	9.36	-0.532
14	PheMYB1R-10	PH01000769G0620	MYB-1R (MYB-related gene)	146-193	801	88407.8	5.1	-0.684
15	PheMYB1R-30	PH01000083G1220	MYB-1R (MYB-related gene)	149-200	316	34689.9	9.7	-0.641
16	PheMYB1R-58	PH01001221G0230	MYB-1R (MYB-related gene)	152-203	337	36496.2	9.3	-0.703
17	PheMYBSt1-2	PH01000841G0080	MYB-1R (MYB-related gene)	158-201	311	34458	6.19	-0.624
18	PheMYB1R-60	PH01001344G0260	MYB-1R (MYB-related gene)	162-213	325	34363.7	7.09	-0.456
19	PheMYB1R-32	PH01000098G0310	MYB-1R (MYB-related gene)	16-53	187	21191.6	5.34	-0.661
20	PheMYB1R-72	PH01002440G0410	MYB-1R (MYB-related gene)	16-60	238	26763.3	5.98	-0.412
21	PheMYB1R-5	PH01001393G0410	MYB-1R (MYB-related gene)	16-61	253	27547.8	5.24	-0.39
22	PheMYB1R-27	PH01000000G0910	MYB-1R (MYB-related gene)	175-306	533	58971.2	6.9	-0.599
23	PheMYB1R-81	PH01004374G0040	MYB-1R (MYB-related gene)	17-61	88	9747.7	8.82	-0.815
24	PheMYB1R-71	PH01002356G0230	MYB-1R (MYB-related gene)	17-64	88	9854.8	9.05	-0.94
25	PheMYBSt1-6	PH01000462G0520	MYB-1R (MYB-related gene)	192-236	469	51153.3	7.65	-0.343
26	PheMYB1R-34	PH01000123G1240	MYB-1R (MYB-related gene)	192-243	447	49414.4	8.9	-0.535
27	PheMYB1R-55	PH01001006G0170	MYB-1R (MYB-related gene)	19-70	251	28099.3	8.37	-0.678
28	PheMYB1R-67	PH01002069G0200	MYB-1R (MYB-related gene)	19-70	253	28305.5	8.35	-0.772
29	PheMYB1R-42	PH01000359G0870	MYB-1R (MYB-related gene)	204-246	737	77136.9	9.26	-0.502
30	PheMYB1R-38	PH01000200G0300	MYB-1R (MYB-related gene)	20-71	299	32363.9	8.66	-0.431
31	PheMYB1R-35	PH01000152G0240	MYB-1R (MYB-related gene)	21-72	192	21357.3	9.12	-0.549
32	PheMYB1R-40	PH01000225G0780	MYB-1R (MYB-related gene)	21-72	269	29561.5	8.65	-0.541
33	PheMYB1R-59	PH01001295G0130	MYB-1R (MYB-related gene)	21-72	303	33725.3	9.34	-0.556
34	PheMYB1R-62	PH01001535G0300	MYB-1R (MYB-related gene)	221-272	342	37224	8.28	-0.604
35	PheMYB1R-15	PH01000525G0560	MYB-1R (MYB-related gene)	222-266	367	40905.2	5.43	-0.372
36	PheMYB1R-37	PH01000185G0030	MYB-1R (MYB-related gene)	224-275	357	38720.2	7.1	-0.723
37	PheMYB1R-76	PH01002901G0070	MYB-1R (MYB-related gene)	229-280	352	37844.3	5.96	-0.598
38	PheMYB1R-47	PH01000456G0940	MYB-1R (MYB-related gene)	231-282	354	38301.8	6.14	-0.619
39	PheMYB1R-43	PH01000370G1230	MYB-1R (MYB-related gene)	24-75	359	38881	8.76	-0.556
40	PheMYB1R-78	PH01003237G0170	MYB-1R (MYB-related gene)	259-301	835	89087.5	9.18	-0.497
41	PheMYB1R-70	PH01002274G0070	MYB-1R (MYB-related gene)	268-319	462	49571.4	6.08	-0.634
42	PheMYB1R-1	PH01000527G0320	MYB-1R (MYB-related gene)	27-72	257	28152.5	5.76	-0.421
43	PheMYB1R-17	PH01004097G0070	MYB-1R (MYB-related gene)	29-74	247	27406	6.59	-0.449
44	PheMYB1R-65	PH01001928G0200	MYB-1R (MYB-related gene)	316-362	565	63616.5	4.5	-0.721
45	PheMYB1R-8	PH01000556G0470	MYB-1R (MYB-related gene)	31-78	369	40117.4	5.33	-0.544
46	PheMYB1R-64	PH01001672G0380	MYB-1R (MYB-related gene)	320-369	375	41111.2	6.2	-0.663
47	PheMYB1R-66	PH01001990G0120	MYB-1R (MYB-related gene)	323-371	519	57365.8	4.58	-0.74
48	PheMYB1R-2	PH01001738G0330	MYB-1R (MYB-related gene)	3-34	202	21448.3	4.7	-0.618
49	PheMYB1R-33	PH01000106G0720	MYB-1R (MYB-related gene)	336-383	593	66374.4	4.38	-0.718
50	PheMYB1R-48	PH01000531G0080	MYB-1R (MYB-related gene)	344-391	599	66801	4.48	-0.714
51	PheMYB1R-4	PH01000165G0660	MYB-1R (MYB-related gene)	35-101	284	31288.6	4.82	-0.527
52	PheMYB1R-83	PH01000008G1430	MYB-1R (MYB-related gene)	35-80	156	18520.6	11.84	-0.866
53	PheMYB1R-80	PH01003759G0160	MYB-1R (MYB-related gene)	3-62	446	50354.2	9.14	-0.964
54	PheMYB1R-31	PH01000090G1130	MYB-1R (MYB-related gene)	37-79	173	19047.5	5.17	-0.328
55	PheMYB1R-79	PH01003413G0110	MYB-1R (MYB-related gene)	37-88	351	38932.2	6.84	-0.583
56	PheMYB1R-50	PH01000618G0900	MYB-1R (MYB-related gene)	403-445	582	66355.8	9.2	-1.187
57	PheMYBSt1-8	PH01001099G0510	MYB-1R (MYB-related gene)	43-103	222	24160.2	7.96	-0.464
58	PheMYB1R-69	PH01002141G0040	MYB-1R (MYB-related gene)	433-484	669	76288.2	8.75	-0.518
59	PheMYB1R-23	PH01002344G0400	MYB-1R (MYB-related gene)	45-88	92	10745.4	9.25	-0.509
60	PheMYB1R-77	PH01003236G0020	MYB-1R (MYB-related gene)	46-90	310	33858.2	8.83	-0.582
61	PheMYB1R-28	PH01000020G1490	MYB-1R (MYB-related gene)	47-139	386	42550.4	6.42	-0.663
62	PheMYB1R-73	PH01002565G0140	MYB-1R (MYB-related gene)	474-518	629	69197.9	9.19	-0.635
63	PheMYB1R-9	PH01000202G0810	MYB-1R (MYB-related gene)	489-536	946	105901	6.23	-0.39
64	PheMYB1R-41	PH01000356G1090	MYB-1R (MYB-related gene)	520-569	619	67568.7	8.49	-0.402
65	PheMYB1R-53	PH01000692G0590	MYB-1R (MYB-related gene)	524-572	684	75828.6	5.5	-0.668
66	PheMYB1R-24	PH01000241G1400	MYB-1R (MYB-related gene)	5-54	370	41031.8	9.58	-0.268
67	PheMYB1R-12	PH01000726G0780	MYB-1R (MYB-related gene)	5-56	191	21261.7	9.59	-0.206
68	PheMYB1R-26	PH01000684G0090	MYB-1R (MYB-related gene)	5-56	295	32127.7	9.12	-0.464
69	PheMYB1R-20	PH01000039G0930	MYB-1R (MYB-related gene)	5-57	301	32963.1	9.18	-0.601
70	PheMYB1R-25	PH01000110G1230	MYB-1R (MYB-related gene)	5-57	295	32388.5	8.57	-0.489
71	PheMYB1R-36	PH01000160G0940	MYB-1R (MYB-related gene)	59-102	545	60438.7	8.17	-0.716
72	PheMYB1R-21	PH01000183G0650	MYB-1R (MYB-related gene)	61-113	458	50776.9	6.79	-0.384
73	PheMYB1R-56	PH01001006G0380	MYB-1R (MYB-related gene)	65-109	350	38088.2	9.27	-0.623
74	PheMYB1R-46	PH01000433G0890	MYB-1R (MYB-related gene)	68-119	336	36728.5	6.79	-0.731
75	PheMYB1R-63	PH01001558G0360	MYB-1R (MYB-related gene)	68-119	349	38491.6	6.98	-0.713
76	PheMYB1R-61	PH01001516G0020	MYB-1R (MYB-related gene)	745-788	1604	173415	6.18	-0.542
77	PheMYB1R-6	PH01001133G0430	MYB-1R (MYB-related gene)	7-67	228	26192.1	8.83	-0.924
78	PheMYB1R-3	PH01000369G0610	MYB-1R (MYB-related gene)	7-70	98	11727.7	10.27	-0.815
79	PheMYB1R-29	PH01000068G1610	MYB-1R (MYB-related gene)	79-147	598	65882.8	4.98	-0.594
80	PheMYB1R-18	PH01001506G0290	MYB-1R (MYB-related gene)	81-128	322	35549.2	5.81	-0.27
81	PheMYB1R-22	PH01001071G0530	MYB-1R (MYB-related gene)	83-128	254	28262.4	10.14	-0.634
82	PheMYBSt1-4	PH01000171G1160	MYB-1R (MYB-related gene)	86-130	308	33479.2	6.4	-0.6
83	PheMYB1R-68	PH01002114G0160	MYB-1R (MYB-related gene)	89-140	242	25414.4	9.51	-0.465
84	PheMYBSt1-5	PH01000841G0290	MYB-1R (MYB-related gene)	90-134	312	33904.7	6.72	-0.601
85	PheMYBSt1-1	PH01000171G1010	MYB-1R (MYB-related gene)	92-136	293	32487.8	8.4	-0.511
86	PheMYBSt1-3	PH01000462G0320	MYB-1R (MYB-related gene)	96-140	332	35479.4	9.49	-0.446
87	PheMYB1R-39	PH01000223G0520	MYB-1R (MYB-related gene)	97-147	198	21325	5.79	-0.366
88	PheMYB48	PH01000570G0460	MYB-1R (MYB-related gene)	98-143	274	31288.8	9.46	-0.772
