# Supplementary material for: The R2R3MYB Gene Family in Phyllostachys edulis: Genome-Wide Analysis and Identification of Stress or Development-Related R2R3MYBs
Source: Front Plant Sci. 2018 Jul 10;9:738. doi: 10.3389/fpls.2018.00738 (PMC6048295; doi:10.3389/fpls.2018.00738)
Supplement: FIGURE S1 — The maximum likelihood phylogeny tree of the MYB transcription factors of moso bamboo, Arabidopsis, rice, and Brachypodium. The colored shadow marks the subgroups of the MYBs. Numbers on branches are bootstrap proportions from 1000 replicates. [file Data_Sheet_1.ZIP › ▓╣│Σ▓─┴╧/Table S3 .xlsx]

## Sheet: Sheet1
Motifs	Sequences
1	RCGKSCRLRWTNYLRPDJKRGNFTDEEEKLIIHLHA
2	LLGNRWSKIASHLPGRTDNEIKNYWNTHLKKKL
3	KKGPWTPEEDEKLVSYIEKHG
4	CWRALPKKAGL
5	MGRAPCCDKVG
6	TSTGLNLPPDNPRHGGTGIGSAPFYWDGANPSSSSSTGSNGSNGLGFELQSTNSJLENSVFPWTDJGPDKDSRVHLEEELKWPDLLHGTFPEASAAMQNQ
7	RKMGIDPVTHKPLAEASSSGAAATTST
8	KGDWRNISRNFVRSRTPTQVASHAQKYFIRL
9	ERTSGSSDVDPSSGGALGNLSHLLSETAQSPELLPVLGKNRPETPSLARPKVPPKELFLDQJAAGHENPPSCRSSGPTPNFPFQQPFGYSNEFGS
10	PPRWEKVAAAIPGKTAQEVMEHYQALVADVDLIESGMVPFPVY
11	DVVLKSAAKSFICTPSILKKRQRDLLSPIPDKRIEKKSGTEKDGGVSDTSSISTQTCCMNATIDEAIVIESVFCTERSVSSKPLEKKLEFSDENKENLGE
12	KQLNCDVNSKRFKDAMRYLWMPRLVERIQAAAAAAA
13	MFVDNQTICSTENHERSLVPYDAAPVMPISMLPSVSGAEQKLBFMSEADFNSPNCLKSELWQDISLQGLLSGPDAVDADSFSRLNHQPGAYSSKVDTNFL
14	PIYPASVCNQSSNEDQQGSSDFNCGENLSNDLLNGNGLYLPDFTCDNFIANSEALSYAPQLSAVSISNLLGQSFASKNCSFMDQVNQAGMLKQADSVLPG
15	AAAHLSHTAQWESARLEAEARLAREAKLRALA
16	PFSPEFLAAMQEMIRAEVRNYMSGVGPRAGCGGVGAAEAAKPQLGMGVI
17	KGQWERRLQTDINLARQALREALSLDP
18	PCFDVLRVWQGAKIDLESPTSTLTFTGSNSGMLPTPRTTGLEISESNSAMWQQRSDELEGEESEWKFLSKQQLRGLDGKEREEDFIGCEEPWFAGMAGVG
19	TKGGWTPEEDKVFERALATFK
20	NSFPSTPSILRRRKRDKSAPASASELKSGVNTDSFYTPAGKEPTTDTPESFKTASFLSJGSLDGLSSSVRSFDVSPPYRIRSKRMAVTKTIEKKLDFSSD
