# Supplementary material for: The R2R3MYB Gene Family in Phyllostachys edulis: Genome-Wide Analysis and Identification of Stress or Development-Related R2R3MYBs
Source: Front Plant Sci. 2018 Jul 10;9:738. doi: 10.3389/fpls.2018.00738 (PMC6048295; doi:10.3389/fpls.2018.00738)
Supplement: FIGURE S1 — The maximum likelihood phylogeny tree of the MYB transcription factors of moso bamboo, Arabidopsis, rice, and Brachypodium. The colored shadow marks the subgroups of the MYBs. Numbers on branches are bootstrap proportions from 1000 replicates. [file Data_Sheet_1.ZIP › ▓╣│Σ▓─┴╧/Table S4 .xlsx]

## Sheet: Sheet1
	F1	F2	F3	F4
PheMYB2R-1	2.26243	0.62439	6.76137	28.137
PheMYB2R-2	0.2246	0.01	2.58422	3.13811
PheMYB2R-3	0.23748	0.458781	0.01	1.02095
PheMYB2R-4	7.14535	7.94771	1.58539	1.16358
PheMYB2R-5	32.0535	22.6549	1.43106	0.210062
PheMYB2R-6	2.34538	0.943953	0.01	0.01
PheMYB2R-7	149.514	188.842	44.9108	2.81096
PheMYB2R-8	21.9144	20.3411	4.83516	1.28805
PheMYB2R-9	11.9345	11.9255	6.24166	2.87498
PheMYB2R-10	8.31019	9.76271	1.6445	1.20697
PheMYB2R-11	12.8889	9.72645	9.05797	10.8223
PheMYB16-3	14.7846	19.9229	3.05472	2.35408
PheMYB2R-13	48.4185	52.6391	12.7126	1.47478
PheMYB2R-14	3.71969	2.69474	0.972688	1.49918
PheMYB103-1	34.5688	36.969	11.8376	2.21152
PheMYB2R-16	8.00084	9.17736	1.83067	0.268721
PheMYB2R-17	0.361073	2.96458	6.42053	11.4481
PheMYB2R-18	9.89814	15.2195	2.11293	0.65132
PheMYB2R-19	2.0352	3.05802	0.236532	0.243041
PheMYB2R-20	2.40061	3.71015	12.0529	9.28838
PheMYB2R-21	2.72969	3.59551	5.19131	5.60086
PheMYB2R-22	17.7645	12.2899	2.25991	3.61215
PheMYB16-2	3.18352	4.22823	2.28932	0.64154
PheMYB103	26.7805	20.8862	5.80992	0.852826
PheMYB2R-25	52.2496	47.2483	31.8612	47.0757
PheMYB2R-26	8.59823	10.2595	7.93557	2.44618
PheMYB2R-27	12.226	24.381	8.25048	3.81487
PheMYB2R-28	11.9114	1.4382	3.11479	4.53403
PheMYB102	5.27523	3.26115	25.382	85.4985
PheMYB30-4	13.6144	15.4886	6.01268	9.10459
PheMYB2R-31	15.2901	9.67033	9.51978	13.89
PheMYB2R-32	20.6922	24.0252	9.18223	14.1523
PheMYB2R-33	5.80353	4.20438	2.02347	1.81926
PheMYB2R-34	55.4205	64.5981	11.4967	1.16466
PheMYB2R-35	18.6997	31.6655	19.3182	22.8272
PheMYB2R-36	25.833	35.1191	14.7615	5.65574
PheMYB16	7.03286	6.97207	3.48456	3.38152
PheMYB2R-38	13.6041	13.384	3.68919	0.812292
PheMYB2R-39	11.1616	8.94624	8.44565	17.8665
PheMYB2R-40	0.213045	2.46945	0.445685	2.28974
PheMYB2R-41	6.39134	8.02573	1.78274	0.228974
PheMYB2R-42	7.40167	7.84144	24.8495	5.13232
PheMYB16-1	4.22917	2.52888	1.05325	0.216447
PheMYB2R-44	87.6567	58.4348	89.5356	193.95
PheMYB2R-45	2.87113	1.49333	0.462027	1.42422
PheMYB2R-46	3.25473	4.26667	0.729516	0.499726
PheMYB2R-47	9.55238	7.26381	7.86579	2.40282
PheMYB30-3	14.2143	17.7163	9.59225	12.3202
PheMYB2R-49	13.7039	12.6751	5.74716	0.764215
PheMYB2R-50	5.15544	5.53314	5.59225	14.3653
PheMYB2R-51	33.5182	34.9365	2.44602	0.33511
PheMYB2R-52	21.0194	14.3448	25.5708	36.0966
PheMYB2R-53	0.956779	0.693141	0.50039	0.01
PheMYB2R-54	20.9588	12.8435	10.6078	38.7543
PheMYB2R-55	130.039	106.483	124.668	250.875
PheMYB2R-56	7.27527	2.76079	0.543561	0.558517
PheMYB2R-57	22.7617	23.7279	13.2008	7.26642
PheMYB2R-58	33.233	18.9779	5.46562	5.16672
PheMYB2R-59	33.8267	16.637	9.08905	6.67081
PheMYB2R-60	6.94629	7.74194	17.6055	25.2684
PheMYB2R-61	27.377	42.8889	24.3045	34.1219
PheMYB2R-62	6.00237	2.45296	6.03693	8.18802
PheMYB4-1	38.759	31.8735	95.6012	275.555
PheMYB2R-64	6.42024	2.97674	5.64102	14.0766
PheMYB2R-65	0.899415	2.31674	2.19515	0.161111
PheMYB30-1	9.86349	4.76376	8.29854	18.8974
PheMYB2R-67	38.7435	42.0339	13.2147	8.44876
PheMYB2R-68	3.08172	0.744186	0.01	0.01
PheMYB30-2	9.55838	16.7869	14.9969	15.1761
PheMYB2R-70	37.1149	27.8838	8.05192	33.0939
PheMYB2R-71	4.12265	5.97333	3.08018	1.58247
PheMYB2R-72	0.337185	0.81425	3.52692	1.63078
PheMYB2R-73	20.6496	13.4888	10.8773	3.03365
PheMYB2R-74	11.5229	11.9652	2.41057	5.57303
PheMYB4	54.2345	26.5807	34.3725	127.203
PheMYB2R-76	2.90993	4.32433	18.4967	19.7274
PheMYB2R-77	8.12585	18.717	1.52556	3.35901
PheMYB2R-78	51.7178	38.1191	66.0452	135.725
PheMYB2R-79	2.77852	1.65161	0.670684	0.689138
PheMYB2R-80	12.3777	3.75092	5.8388	9.39045
PheMYB3	61.4206	39.708	17.1995	31.4472
PheMYB2R-82	21.1148	25.7876	39.6023	112.164
PheMYB2R-83	6.58695	4.11696	1.4185	1.24931
PheMYB2R-84	3.91391	2.70042	2.92422	1.80281
PheMYB2R-85	15.9189	5.61039	8.77551	7.86095
PheMYB2R-86	7.15667	9.14286	8.93466	11.1655
PheMYB30	9.24515	6.37874	16.8079	29.5726
PheMYB2R-88	7.99652	5.73793	8.36428	23.3277
PheMYB2R-89	56.2517	71.9463	64.1876	138.598
PheMYB2R-90	15.33	17.8196	20.5194	21.084
PheMYB15	8.78406	5.57576	12.8632	49.9016
PheMYB2R-92	12.1989	10.6282	28.272	58.8711
PheMYB2R-93	3.39779	3.04762	2.28475	1.04338
PheMYB2R-94	56.3596	117.378	43.998	33.9803
PheMYB87	1.26929	1.47126	1.32766	1.63703
PheMYB12	23.1899	20.1412	8.76492	3.14166
PheMYB2R-97	28.2292	32	45.3892	66.9483
PheMYB2R-98	10.9301	10.6667	12.3757	6.29757
PheMYB88	13.0756	13.6915	18.5041	14.6437
PheMYB2R-100	16.8515	15.9075	100.951	128.838
PheMYB2R-101	17.5742	25.3659	25.7777	23.0133
PheMYB2R-102	58.3959	67.0373	82.6949	74.8318
PheMYB2R-103	33.2525	41.2285	77.6101	98.9485
PheMYB2R-104	37.5328	14.0578	63.6956	132.543
PheMYB2R-105	60.1377	51.1592	39.7284	30.6162
PheMYB2R-106	8.71802	4.71579	3.28282	9.36986
PheMYB2R-107	17.6864	17.9252	15.2763	10.3684
PheMYB2R-108	44.0215	47.9458	69.5389	61.7966
PheMYB2R-109	27.6559	28.885	26.9856	19.9559
PheMYB2R-110	0.01	0.711111	3.59354	5.53863
PheMYB3R	4.34122	3.71214	4.76418	2.6771
PheMYB4R	12.1498	6.88509	8.64182	3.65631
