# Supplementary material for: The R2R3MYB Gene Family in Phyllostachys edulis: Genome-Wide Analysis and Identification of Stress or Development-Related R2R3MYBs
Source: Front Plant Sci. 2018 Jul 10;9:738. doi: 10.3389/fpls.2018.00738 (PMC6048295; doi:10.3389/fpls.2018.00738)
Supplement: FIGURE S1 — The maximum likelihood phylogeny tree of the MYB transcription factors of moso bamboo, Arabidopsis, rice, and Brachypodium. The colored shadow marks the subgroups of the MYBs. Numbers on branches are bootstrap proportions from 1000 replicates. [file Data_Sheet_1.ZIP › ▓╣│Σ▓─┴╧/Table S5 .xlsx]

## Sheet: Sheet1
Type		number of rosette leaf	leaf length (cm)	leaf width (cm)	radio of defected seeds
WT		11.55±1.44a	1.48±0.47a	0.84±0.25a	0.44 ± 0.19a
35S::PheMYB4-1 in WT	LE	11.77±1.19a	1.56±0.56ab	0.86±0.23ab	1.04 ± 0.20a
	HE-1	12.09±1.45a	1.64±0.59ab	0.96±0.17ab	1.67 ± 0.58a
	HE-2	11.6±1.85a	1.78±0.52b	1.02±0.15b	6.67 ± 1.53b
