# Supplementary material for: The R2R3MYB Gene Family in Phyllostachys edulis: Genome-Wide Analysis and Identification of Stress or Development-Related R2R3MYBs
Source: Front Plant Sci. 2018 Jul 10;9:738. doi: 10.3389/fpls.2018.00738 (PMC6048295; doi:10.3389/fpls.2018.00738)
Supplement: FIGURE S1 — The maximum likelihood phylogeny tree of the MYB transcription factors of moso bamboo, Arabidopsis, rice, and Brachypodium. The colored shadow marks the subgroups of the MYBs. Numbers on branches are bootstrap proportions from 1000 replicates. [file Data_Sheet_1.ZIP › ▓╣│Σ▓─┴╧/table s1.xlsx]

## Sheet: Sheet1
Gene name	Forward Primer (5'-3')	Reverse Primer (5'-3')
PheMYB2R-40	GTCCAGCCAGCATCCTCAAT	GAAGTCGTCGAACCACCGTA
PheMYB2R-92	GGAGTCGCTTGAGGAGAAGA	CTGGTCCTGGAGTTGATCGT
PheMYB2R-76	CAGGAAGCAGCAAATCAAGGT	GCACCTTCCAAATGTCCTCC
PheMYB2R-20	TCTCTGGTCTGGATCAACGC	CCACCAAATGTCCTCCAAGC
PheMYB2R-82	TCGTTCACATCGGAGTCACA	CCCATCCATTGAGCTGTTGG
PheMYB2R-44	AACTTGGAACGGCAGTACAGA	GAGGGGACAACAAAGCTGGA
PheMYB2R-90	CCAGGGTGTACAAAGACGGT	GTGGCTTCTACCTGCATTCCT
PheMYB4-1	TCCAGATTGACGAGAGCTTCT	TGCCTCGATGAACACTCTGA
PheMYB2R-60	GGAAGAGCTTGCGAAGTGAAA	TGGAGTATACGGCAAGGAAACA
PheMYB30	ATCTGGGCGGCTAATTGTCC	TGCAAACGCGGATCTACTCA
PheMYB4	GGACAGACTGTTGTGATGGACT	ACGGGTCTCATGCCTTTGTT
PheMYB102	ACACTTCACCACGTACCGAA	AGCCACGTTTGCCATGTTTC
PheMYB2R-79	CTGGCACCACTGTCTTCGAT	AAGAGCATTGGAACGGAGCA
PheMYB2R-41	GCAGCATCAAGTTCCACTGTC	AAGAGCATTGGAACGGAGCA
PheMYB2R-98	TTGTGTTCAATTCTTCCTCGTGG	ACCTCAAAACAATCGGCAGGA
PheMYB2R-42	ACGCCATGTGATACTACGGT	AACAGGAGGGGTGGATTCAG
PheMYB2R-10	GGTGAGAGAGAGAGAGAGGGG	CGTGCCAGCGTTACATTACAG
PheMYB2R-4	TGAACTCTGGGTATGTGCCG	ATGTGCCAACGTCTGTGCTA
PheMYB2R-102	TCCAGAACACCCACTCAAGT	GTAATTGGCCTCTGAGCAGC
PheMYB2R-108	TGGACAGAGGATGAGCACAG	GCTACTTGAGTGGGTGTCCT
PheMYB2R-33	CGGTTCTTCTCGCCAATTCG	CGGAGCATAGATCAGTGGGC
PheMYB2R-80	TGCACGCTCCCAAGAAAAGT	GTAGCAATGCACAGATTCGCC
PheMYB2R-55	TTCGGTAACAAGTGGGCCA	GCCATAGAGTTAGGAGCCGA
PheMYB2R-78	TCCAGCTTCAAAATCTCGCG	CAAGCCGGACATGTAGTTCC
PheMYB2R-74	ACGCCATCATCATCTCTCTCT	GGTGTTCCAGTAGTTCTTGACG
PheMYB2R-61	AATTAAGCAAGCACCGCCTG	CTTCTTCCGATGCTGCGTG
PheMYB2R-62	CGCGAGGTGTAGTGATGACA	CTCCACCAATTGTCTCCGCA
PheMYB2R-64	TCTTTCGTGTTGCCGGACTT	CCGTGAGAGCTAGGAAACGT
PheMYB2R-56	TCTCTCTCTCTCTGTGTGGCA	TGCTCCATCTAACTTTCGACACT
PheMYB2R-68	CTGGATGGACGACGTGAGAG	TGGCTACTTGAATACGCACGA
PheMYB12	TGGTGAGTCAGATAGTGGGGT	TCCATCCACGTCAAGCATGT
PheMYB2R-67	CCATCCGAGTTCCTCTGGTG	CGGTGGGGAGTAGGGAGTAT
PheMYB2R-73	GCACTGCAGCATCTTTAACCG	GGAAGCCTAGAAAGCACAATGTT
PheMYB2R-59	ATCTGCACAGCTCACACTCT	CTGCCACAAACTCCACCCTA
PheMYB16	AGCCGACTGTATCACCACAA	TCTGCTATGGTCCTGGATGC
PheMYB2R-100	GGCGACTGGAGGAACATCTC	TGGTGATGTCGTGGATGCTC
PheMYB2R-103	ACCAACATGACACAGAGATCCC	CTCAGCGCCATGGATCAGAT
PheMYB2R-104	CAGAGGCTGGGAGTTTCGG	CCTAGGCATCACACGACGTT
CBF1	CTGAAGTGAGAGAGCCAAAC	AGTCAGCGAAGTTGAGACAT
CBF2	CTATTTATACGCCGGAACAG	GCCATGTTATCCAACAAACT
CBF3	TTTCAGGATGAGATGTGTGA	CTTCTGCCATATTAGCCAAC
RD29A	ATCACTTGGCTCCACTGTTGTTC	ACAAAACACACATAAACATCCAAAGT
KIN1	ACCAACAAGAATGCCTTCCA	CCGCATCCGATACACTCTTT
COR15A	GGCCACAAAGAAAGCTTCAG	CTTGTTTGCGGCTTCTTTTC
COR47	AAGCTTCACCGATCCAACAG	TACCGGGATGGTAGTGGAAA
